# Supplementary material for: Lower-Limb Amputees and Family Caregivers: Challenges, Needs, and Strategies for Empowerment—A Qualitative Study
Source: Nurs Rep. 2025 May 12;15(5):166. doi: 10.3390/nursrep15050166 (PMC12114097; doi:10.3390/nursrep15050166)
Supplement: Supplementary file 1 [file nursrep-15-00166-s001.zip]

Archive with 1 entries (1 files):
- nursrep-3534709-supplementary.pdf
